# Supplementary material for: A Novel Automated System Yields Reproducible Temporal Feeding Patterns in Laboratory Rodents
Source: J Nutr. 2019 Jul 9;149(9):1674–84. doi: 10.1093/jn/nxz116 (PMC6736427; doi:10.1093/jn/nxz116)
Supplement: nxz116_Supplement_Files [file nxz116_supplement_files.zip]

Archive with 7 entries (7 files):
- Fig S1 - CLAMS System.pdf
- Fig S2 - Grazing Periods.pdf
- Fig S3 - Meal Periods.pdf
- Fig S4 - Grazing Periods (HFD).pdf
- Fig S5 - Meal Periods (HFD).pdf
- Fig S6 - Corticosterone profiles.pdf
- Supplementary Table S1.docx
